# Supplementary material for: Potential to Improve Therapy of Chronic Myeloid Leukemia (CML), Especially for Patients with Older Age: Incidence, Mortality, and Survival Rates of Patients with CML in Switzerland from 1995 to 2017
Source: Cancers (Basel). 2021 Dec 14;13(24):6269. doi: 10.3390/cancers13246269 (PMC8699480; doi:10.3390/cancers13246269)
Supplement: Supplementary file 1 [file cancers-13-06269-s001.zip]

Archive with 1 entries (1 files):
- cancers-1474330-supplementary.pdf
